# Supplementary material for: The Aerobic Denitrification Characteristics of a Halophilic Marinobacter sp. Strain and Its Application in a Full-Scale Fly Ash-Washing Wastewater Treatment Plant
Source: Microorganisms. 2025 May 30;13(6):1274. doi: 10.3390/microorganisms13061274 (PMC12194979; doi:10.3390/microorganisms13061274)
Supplement: Supplementary file 1 [file microorganisms-13-01274-s001.zip]

Archive with 1 entries (1 files):
- microorganisms-3601875-supplementary.pdf
